# Supplementary material for: Systematic Review of Prehospital Prediction Models for Identifying Intracerebral Haemorrhage in Suspected Stroke Patients
Source: Healthcare (Basel). 2025 Apr 11;13(8):876. doi: 10.3390/healthcare13080876 (PMC12026686; doi:10.3390/healthcare13080876)
Supplement: Supplementary file 1 [file healthcare-13-00876-s001.zip]

Archive with 6 entries (6 files):
- Supplementary File S1.pdf
- __MACOSX/._Supplementary File S1.pdf
- Supplementary File S2.pdf
- __MACOSX/._Supplementary File S2.pdf
- Supplementary File S3.pdf
- __MACOSX/._Supplementary File S3.pdf
